# Supplementary material for: Growth Kinetics and Protective Efficacy of Attenuated ASFV Strain Congo with Deletion of the EP402 Gene
Source: Viruses. 2021 Jun 28;13(7):1259. doi: 10.3390/v13071259 (PMC8309992; doi:10.3390/v13071259)
Supplement: Supplementary file 1 [file viruses-13-01259-s001.zip]

Archive with 1 entries (1 files):
- viruses-1217481-supplementary.pdf
